# Supplementary material for: Pet Owners’ Perceptions of Key Factors Affecting Animal Welfare During Veterinary Visits
Source: Animals (Basel). 2025 Mar 20;15(6):894. doi: 10.3390/ani15060894 (PMC11939186; doi:10.3390/ani15060894)
Supplement: Supplementary file 1 [file animals-15-00894-s001.zip]

Archive with 1 entries (1 files):
- animals-3509513-supplementary.pdf
